# Supplementary material for: Glycogen Synthase Kinase 3β (GSK3β) Regulates Myogenic Differentiation in Skeletal Muscle Satellite Cells of Sheep
Source: Animals (Basel). 2022 Oct 15;12(20):2789. doi: 10.3390/ani12202789 (PMC9597728; doi:10.3390/ani12202789)
Supplement: Supplementary file 1 [file animals-12-02789-s001.zip]

Archive with 1 entries (1 files):
- animals-1900142-supplementary.pdf
